# Supplementary material for: Tracing the Geographical Origin of Thai Hom Mali Rice in Three Contiguous Provinces of Thailand Using Stable Isotopic and Elemental Markers Combined with Multivariate Analysis
Source: Foods. 2021 Oct 1;10(10):2349. doi: 10.3390/foods10102349 (PMC8535565; doi:10.3390/foods10102349)
Supplement: Supplementary file 1 [file foods-10-02349-s001.zip]

Archive with 1 entries (1 files):
- foods-1351598-supplementary.pdf
